# Supplementary material for: Dynamics Learning Rate Bias in Pigeons: Insights from Reinforcement Learning and Neural Correlates
Source: Animals (Basel). 2024 Feb 1;14(3):489. doi: 10.3390/ani14030489 (PMC10854969; doi:10.3390/ani14030489)
Supplement: Supplementary file 1 [file animals-14-00489-s001.zip]

Archive with 1 entries (1 files):
- animals-2832459-supplementary.pdf
